# Supplementary material for: The protective effect of the EP2 receptor on TGF-β1 induced podocyte injury via the PI3K / Akt signaling pathway
Source: PLoS One. 2018 May 10;13(5):e0197158. doi: 10.1371/journal.pone.0197158 (PMC5945042; doi:10.1371/journal.pone.0197158)
Supplement: S1 File — (XLSX) [file pone.0197158.s001.xlsx]

## Sheet: Sheet1
	con				TGF-β1				TGF-β1+Butaprost				TGF-β1+AH6809
4h	0.83	0.81	0.82	0.79	0.77	0.75	0.8	0.81	0.88	0.88	0.88	0.88	0.58	0.58	0.58	0.58
8h	0.89	0.87	0.88	0.85	0.72	0.71	0.74	0.75	0.91	0.91	0.91	0.91	0.52	0.52	0.52	0.52
12h	0.93	0.9	0.91	0.92	0.69	0.65	0.62	0.66	0.92	0.92	0.92	0.92	0.49	0.49	0.49	0.49
24h	0.98	0.95	0.97	0.99	0.56	0.59	0.6	0.51	0.97	0.97	0.97	0.97	0.4	0.4	0.4	0.4
48h	1.01	1.05	1.1	1.04	0.7	0.69	0.72	0.76	0.91	0.91	0.91	0.91	0.48	0.48	0.48	0.48
	Butaprost				AH6809
10-7	0.85	0.81	0.87	0.93	0.49	0.56	0.5	0.49
10-6	0.95	0.92	0.94	0.95	0.45	0.46	0.44	0.44
10-5	0.99	1.2	1.05	1.02	0.4	0.37	0.38	0.39
