# Supplementary material for: The protective effect of the EP2 receptor on TGF-β1 induced podocyte injury via the PI3K / Akt signaling pathway
Source: PLoS One. 2018 May 10;13(5):e0197158. doi: 10.1371/journal.pone.0197158 (PMC5945042; doi:10.1371/journal.pone.0197158)
Supplement: S2 File — (XLSX) [file pone.0197158.s002.xlsx]

## Sheet: Sheet1
	con	TGF-β1	TGF-β1+Butaprost10-7	TGF-β1+Butaprost10-6	TGF-β1+Butaprost10-5
cAMP(pmol/ml)	115	56.862	73.522	87.558	97.738
	100	54	78	93	97.436
	109.67	56.506	73.738	87.8	89
PGE2(ng/ml)	1953.05	3517.02	3045.39	2762.9	2395.69
	2036	3000	3000	2000	1998
	1903.76	3505.14	3041.15	2767.56	2390.97
	con	TGF-β1	TGF-β1+AH6809 10-7	TGF-β1+AH6809 10-6	TGF-β1+AH6809 10-5
cAMP(pmol/ml)	119	56.862	43.522	37.558	27.738
	102	50	49	29	24
	109.67	56.506	43.738	37.8	27.651
PGE2(ng/ml)	1953.05	3517.02	3945.39	4262.9	4695.69
	2390	3000	2400	4000	5321
	1903.76	3505.14	3941.15	4267.56	4790.97
